# Supplementary material for: A Bacillus thuringiensis Cry protein controls soybean cyst nematode in transgenic soybean plants
Source: Nat Commun. 2021 Jun 7;12:3380. doi: 10.1038/s41467-021-23743-3 (PMC8184815; doi:10.1038/s41467-021-23743-3)
Supplement: Supplementary file 4 — Source Data [file 41467_2021_23743_MOESM4_ESM.xlsx]

## Sheet: Figure 3
Panel a
	relative score
Native strain	whole culture	sterile super
undil	5	5
1/2	5	4
1/4	5	3
1/8	5	0
1/16	5	0
1/32	4	0
1/64	3	0
1/128	1	0
Panel b
Concentration (ug/ml)	score 1	score 2	Ave	Stdev
52.4	5	5	5	0
39.3	5	4	4.5	0.707107
32.75	5	5	5	0
26.2	5	5	5	0
19.65	4	4	4	0
15.72	4	5	4.5	0.707107
13.1	5	4	4.5	0.707107
10.48	4	4	4	0
7.86	3	2	2.5	0.707107
5.24	3	1	2	1.41421
3.93	1	0	0.5	0.707107
2.62	1	0	0.5	0.707107
1.31	0	0	0	0
1.048	0	0	0	0
0.786	0	0	0	0
0.524	0	0	0	0
Panel c
final concentration (ug/ml)	rep 1	rep 2	rep 3	rep 4	rep 5	rep 6	rep 7	rep 8	mean	stdev
170	5	5	5	5	5	5	5	5	5	0
85	5	5	5	5	5	5	5	5	5	0
42.5	5	5	5	5	5	5	5	5	5	0
21.25	5	5	5	5	4	4	3	4	4.375	0.744024
10.625	2	2	4	4	3	3	2	0	2.5	1.30931
5.3125	0	0	3	0	0	0	0	0	0.375	1.06066
2.65625	0	0	0	0	0	0	0	0	0	0
1.32812	0	0	0	0	0	0	0	0	0	0
0.664062	0	0	0	0	0	0	0	0	0	0
0.332031	0	0	0	0	0	0	0	0	0	0

## Sheet: Figure 5
Concentration ug/ml	Concentration nM	FL unlabeled Score 1	FL unlabeled Score 2		FL labeled Score 1	FL labeled Score 2		Trunc unlabeled Score 1	Trunc unlabeled Score 2		Trunc labeled Score 1	Trunc labeled Score 2
165	2130							5	5		5	5
125	950	5	5		5	5
82.5	1070							5	5		5	5
62.5	475	4	4		5	4
41	530							5	5		4	4
31	236	3	3		4	4
20.6	266							5	5		3	3
16	122	1	2		3	3
10	129							5	5		2	1
8	60.8	1	1		0	1

## Sheet: Figure 8
							Primary antibody: rabbit anti-Cry14Ab, diluted 1:500.
							Secondary antibody: HRP-Conjugated Donkey Anti-Rabbit IgG (H+L) Cross-Adsorbed Secondary Antibody (Invitrogen Catalog # SA1-200) diluted 1:10,000.

## Sheet: Figure 9
Nematode population	Assay length	Event	Seed generation	Treatment Group	Cysts/plant
OP50	30-day	SB163	T1	Control	3020
OP50	30-day	SB216	T1	Control	560
OP50	30-day	SB216	T1	Control	560
OP50	30-day	SB216	T1	Control	400
OP50	30-day	SB216	T1	Control	260
OP50	30-day	SB216	T1	Control	520
OP50	30-day	SB216	T1	Control	480
OP50	30-day	SB216	T1	Control	580
OP50	30-day	SB216	T1	Control	380
OP50	30-day	SB216	T1	Control	440
OP50	30-day	SB216	T1	Control	780
OP50	30-day	SB216	T1	Control	1100
OP50	30-day	SB216	T1	Control	680
OP50	30-day	SB216	T1	Control	40
OP50	30-day	SB216	T1	Control	600
OP50	30-day	SB216	T1	Control	600
OP50	30-day	SB216	T1	Control	40
OP50	30-day	SB216	T1	Control	320
OP50	30-day	SB216	T1	Control	80
OP50	30-day	SB216	T1	Control	480
OP50	30-day	SB216	T1	Control	20
OP50	30-day	SB162	T1	Control	12.5
OP50	30-day	SB162	T1	Control	94
OP50	30-day	SB162	T1	Control	81
OP50	30-day	SB162	T1	Control	69
OP50	30-day	SB162	T1	Control	238
OP50	30-day	SB162	T1	Control	100
OP50	30-day	SB162	T1	Control	144
OP50	30-day	SB162	T1	Control	75
OP50	30-day	SB163	T1	Control	2940
OP50	30-day	SB163	T1	Control	1680
OP50	30-day	SB163	T1	Control	1220
OP50	30-day	SB163	T1	Control	1580
OP50	30-day	SB163	T1	Control	2840
OP50	30-day	SB163	T1	Control	220
OP50	30-day	SB163	T1	Control	740
OP50	30-day	SB163	T1	Control	560
OP50	30-day	SB166	T1	Control	140
OP50	30-day	SB166	T1	Control	160
OP50	30-day	SB166	T1	Control	460
OP50	30-day	SB166	T1	Control	120
OP50	30-day	SB166	T1	Control	400
OP50	30-day	SB166	T1	Control	595
OP50	30-day	SB166	T1	Control	260
OP50	30-day	SB166	T1	Control	160
OP50	30-day	SB166	T1	Control	220
OP50	30-day	SB166	T1	Control	260
OP50	30-day	SB166	T1	Control	60
OP50	30-day	SB166	T1	Control	60
OP50	30-day	SB166	T1	Control	540
OP50	30-day	SB168	T1	Control	110
OP50	30-day	SB168	T1	Control	120
OP50	30-day	SB168	T1	Control	250
OP50	30-day	SB168	T1	Control	160
OP50	30-day	SB168	T1	Control	170
OP50	30-day	SB168	T1	Control	20
OP50	30-day	SB168	T1	Control	230
OP50	30-day	SB168	T1	Control	100
OP50	30-day	SB168	T1	Control	110
OP50	30-day	SB168	T1	Control	180
OP50	30-day	SB216	T1	Control	119
OP50	30-day	SB216	T1	Control	12.5
OP50	30-day	SB216	T1	Control	94
OP50	30-day	SB216	T1	Control	81
OP50	30-day	SB216	T1	Control	69
OP50	30-day	SB216	T1	Control	238
OP50	30-day	SB216	T1	Control	100
OP50	30-day	SB216	T1	Control	144
OP50	30-day	SB216	T1	Control	75
OP50	30-day	SB266	T1	Control	440
OP50	30-day	SB266	T1	Control	820
OP50	30-day	SB266	T1	Control	580
OP50	30-day	SB266	T1	Control	320
OP50	30-day	SB266	T1	Control	420
OP50	30-day	SB266	T1	Control	300
OP50	30-day	SB266	T1	Control	280
OP50	30-day	SB266	T1	Control	40
OP50	30-day	SB266	T1	Control	600
OP50	30-day	SB266	T1	Control	560
OP50	30-day	SB266	T1	Control	580
OP50	30-day	SB266	T1	Control	940
OP50	30-day	SB266	T1	Control	440
OP50	30-day	SB216	T1	Cry14Ab	20
OP50	30-day	SB216	T1	Cry14Ab	20
OP50	30-day	SB216	T1	Cry14Ab	40
OP50	30-day	SB216	T1	Cry14Ab	0
OP50	30-day	SB216	T1	Cry14Ab	0
OP50	30-day	SB216	T1	Cry14Ab	20
OP50	30-day	SB216	T1	Cry14Ab	0
OP50	30-day	SB216	T1	Cry14Ab	40
OP50	30-day	SB216	T1	Cry14Ab	0
OP50	30-day	SB216	T1	Cry14Ab	20
OP50	30-day	SB216	T1	Cry14Ab	0
OP50	30-day	SB216	T1	Cry14Ab	0
OP50	30-day	SB162	T1	Cry14Ab	0
OP50	30-day	SB162	T1	Cry14Ab	0
OP50	30-day	SB162	T1	Cry14Ab	25
OP50	30-day	SB162	T1	Cry14Ab	25
OP50	30-day	SB162	T1	Cry14Ab	0
OP50	30-day	SB162	T1	Cry14Ab	12.5
OP50	30-day	SB163	T1	Cry14Ab	0
OP50	30-day	SB163	T1	Cry14Ab	80
OP50	30-day	SB163	T1	Cry14Ab	40
OP50	30-day	SB163	T1	Cry14Ab	620
OP50	30-day	SB163	T1	Cry14Ab	460
OP50	30-day	SB163	T1	Cry14Ab	920
OP50	30-day	SB163	T1	Cry14Ab	260
OP50	30-day	SB163	T1	Cry14Ab	180
OP50	30-day	SB163	T1	Cry14Ab	100
OP50	30-day	SB166	T1	Cry14Ab	0
OP50	30-day	SB166	T1	Cry14Ab	0
OP50	30-day	SB166	T1	Cry14Ab	20
OP50	30-day	SB166	T1	Cry14Ab	20
OP50	30-day	SB166	T1	Cry14Ab	0
OP50	30-day	SB166	T1	Cry14Ab	60
OP50	30-day	SB168	T1	Cry14Ab	10
OP50	30-day	SB168	T1	Cry14Ab	70
OP50	30-day	SB168	T1	Cry14Ab	70
OP50	30-day	SB168	T1	Cry14Ab	0
OP50	30-day	SB168	T1	Cry14Ab	70
OP50	30-day	SB168	T1	Cry14Ab	40
OP50	30-day	SB168	T1	Cry14Ab	50
OP50	30-day	SB168	T1	Cry14Ab	0
OP50	30-day	SB216	T1	Cry14Ab	0
OP50	30-day	SB216	T1	Cry14Ab	19
OP50	30-day	SB216	T1	Cry14Ab	44
OP50	30-day	SB216	T1	Cry14Ab	6
OP50	30-day	SB216	T1	Cry14Ab	0
OP50	30-day	SB216	T1	Cry14Ab	38
OP50	30-day	SB216	T1	Cry14Ab	0
OP50	30-day	SB216	T1	Cry14Ab	13
OP50	30-day	SB216	T1	Cry14Ab	25
OP50	30-day	SB266	T1	Cry14Ab	0
OP50	30-day	SB266	T1	Cry14Ab	40
OP50	30-day	SB266	T1	Cry14Ab	20
OP50	30-day	SB266	T1	Cry14Ab	80
OP50	30-day	SB266	T1	Cry14Ab	60
OP50	30-day	SB266	T1	Cry14Ab	80
OP50	30-day	SB266	T1	Cry14Ab	40
OP50	60-day	SB216	T1	Control	390
OP50	60-day	SB216	T1	Control	540
OP50	60-day	SB216	T1	Control	600
OP50	60-day	SB216	T1	Control	630
OP50	60-day	SB216	T1	Control	400
OP50	60-day	SB168	T1	Control	720
OP50	60-day	SB168	T1	Control	780
OP50	60-day	SB168	T1	Control	2880
OP50	60-day	SB168	T1	Control	2000
OP50	60-day	SB168	T1	Control	2140
OP50	60-day	SB168	T1	Control	1220
OP50	60-day	SB168	T1	Control	260
OP50	60-day	SB168	T1	Control	140
OP50	60-day	SB168	T1	Control	1580
OP50	60-day	SB216	T2	Control	390
OP50	60-day	SB216	T2	Control	540
OP50	60-day	SB216	T2	Control	600
OP50	60-day	SB216	T2	Control	630
OP50	60-day	SB216	T2	Control	400
OP50	60-day	SB216	T1	Cry14Ab	60
OP50	60-day	SB216	T1	Cry14Ab	10
OP50	60-day	SB216	T1	Cry14Ab	0
OP50	60-day	SB216	T1	Cry14Ab	0
OP50	60-day	SB216	T1	Cry14Ab	10
OP50	60-day	SB216	T1	Cry14Ab	10
OP50	60-day	SB216	T1	Cry14Ab	10
OP50	60-day	SB216	T1	Cry14Ab	10
OP50	60-day	SB216	T1	Cry14Ab	0
OP50	60-day	SB216	T1	Cry14Ab	50
OP50	60-day	SB216	T1	Cry14Ab	10
OP50	60-day	SB168	T1	Cry14Ab	740
OP50	60-day	SB168	T1	Cry14Ab	240
OP50	60-day	SB168	T1	Cry14Ab	1100
OP50	60-day	SB168	T1	Cry14Ab	100
OP50	60-day	SB168	T1	Cry14Ab	60
OP50	60-day	SB168	T1	Cry14Ab	20
OP50	60-day	SB168	T1	Cry14Ab	20
OP50	60-day	SB168	T1	Cry14Ab	480
OP50	60-day	SB168	T1	Cry14Ab	380
OP50	60-day	SB168	T1	Cry14Ab	160
OP50	60-day	SB168	T1	Cry14Ab	60
OP50	60-day	SB168	T1	Cry14Ab	140
OP50	60-day	SB168	T1	Cry14Ab	0
OP50	60-day	SB168	T1	Cry14Ab	20
OP50	60-day	SB168	T1	Cry14Ab	0
OP50	60-day	SB168	T1	Cry14Ab	20
OP50	60-day	SB168	T1	Cry14Ab	0
OP50	60-day	SB168	T1	Cry14Ab	20
OP50	60-day	SB168	T1	Cry14Ab	0
OP50	60-day	SB168	T1	Cry14Ab	0
OP50	60-day	SB168	T1	Cry14Ab	40
OP50	60-day	SB168	T1	Cry14Ab	20
OP50	60-day	SB168	T1	Cry14Ab	20
OP50	60-day	SB168	T1	Cry14Ab	0
OP50	60-day	SB266	T2	Control	120
OP50	60-day	SB266	T2	Control	140
OP50	60-day	SB266	T2	Control	300
OP50	60-day	SB266	T2	Control	80
OP50	60-day	SB266	T2	Control	80
OP50	60-day	SB266	T2	Control	120
OP50	60-day	SB266	T2	Control	60
OP50	60-day	SB266	T2	Control	20
OP50	60-day	SB164	T2	Control	980
OP50	60-day	SB164	T2	Control	640
OP50	60-day	SB164	T2	Control	600
OP50	60-day	SB164	T2	Control	560
OP50	60-day	SB164	T2	Control	520
OP50	60-day	SB164	T2	Control	220
OP50	60-day	SB164	T2	Control	587
OP50	60-day	SB164	T2	Control	800
OP50	60-day	SB164	T2	Control	740
OP50	60-day	SB164	T2	Control	620
OP50	60-day	SB164	T2	Control	500
OP50	60-day	SB164	T2	Control	480
OP50	60-day	SB164	T2	Control	320
OP50	60-day	SB162	T2	Control	800
OP50	60-day	SB162	T2	Control	420
OP50	60-day	SB162	T2	Control	220
OP50	60-day	SB162	T2	Control	580
OP50	60-day	SB162	T2	Control	220
OP50	60-day	SB162	T2	Control	660
OP50	60-day	SB162	T2	Control	20
OP50	60-day	SB162	T2	Control	340
OP50	60-day	SB162	T2	Control	420
OP50	60-day	SB162	T2	Control	360
OP50	60-day	SB162	T2	Control	60
OP50	60-day	SB168	T1	Control	500
OP50	60-day	SB168	T1	Control	560
OP50	60-day	SB168	T1	Control	720
OP50	60-day	SB168	T1	Control	580
OP50	60-day	SB168	T1	Control	640
OP50	60-day	SB168	T1	Control	560
OP50	60-day	SB168	T1	Control	140
OP50	60-day	SB168	T1	Control	20
OP50	60-day	SB168	T1	Control	40
OP50	60-day	SB266	T2	Cry14Ab	0
OP50	60-day	SB266	T2	Cry14Ab	60
OP50	60-day	SB266	T2	Cry14Ab	20
OP50	60-day	SB266	T2	Cry14Ab	20
OP50	60-day	SB266	T2	Cry14Ab	0
OP50	60-day	SB266	T2	Cry14Ab	0
OP50	60-day	SB266	T2	Cry14Ab	0
OP50	60-day	SB266	T2	Cry14Ab	20
OP50	60-day	SB266	T2	Cry14Ab	0
OP50	60-day	SB266	T2	Cry14Ab	0
OP50	60-day	SB266	T2	Cry14Ab	0
OP50	60-day	SB266	T2	Cry14Ab	0
OP50	60-day	SB266	T2	Cry14Ab	0
OP50	60-day	SB266	T2	Cry14Ab	0
OP50	60-day	SB266	T2	Cry14Ab	0
OP50	60-day	SB266	T2	Cry14Ab	0
OP50	60-day	SB164	T2	Cry14Ab	200
OP50	60-day	SB164	T2	Cry14Ab	180
OP50	60-day	SB164	T2	Cry14Ab	180
OP50	60-day	SB164	T2	Cry14Ab	100
OP50	60-day	SB164	T2	Cry14Ab	80
OP50	60-day	SB164	T2	Cry14Ab	80
OP50	60-day	SB164	T2	Cry14Ab	69
OP50	60-day	SB164	T2	Cry14Ab	60
OP50	60-day	SB164	T2	Cry14Ab	60
OP50	60-day	SB164	T2	Cry14Ab	40
OP50	60-day	SB164	T2	Cry14Ab	40
OP50	60-day	SB164	T2	Cry14Ab	20
OP50	60-day	SB164	T2	Cry14Ab	0
OP50	60-day	SB216	T2	Cry14Ab	60
OP50	60-day	SB216	T2	Cry14Ab	10
OP50	60-day	SB216	T2	Cry14Ab	0
OP50	60-day	SB216	T2	Cry14Ab	0
OP50	60-day	SB216	T2	Cry14Ab	10
OP50	60-day	SB216	T2	Cry14Ab	10
OP50	60-day	SB216	T2	Cry14Ab	10
OP50	60-day	SB216	T2	Cry14Ab	10
OP50	60-day	SB216	T2	Cry14Ab	0
OP50	60-day	SB216	T2	Cry14Ab	50
OP50	60-day	SB216	T2	Cry14Ab	10
OP50	60-day	SB162	T2	Cry14Ab	20
OP50	60-day	SB162	T2	Cry14Ab	0
OP50	60-day	SB162	T2	Cry14Ab	20
OP50	60-day	SB162	T2	Cry14Ab	0
OP50	60-day	SB162	T2	Cry14Ab	40
OP50	60-day	SB162	T2	Cry14Ab	60
OP50	60-day	SB162	T2	Cry14Ab	40
HG2.5.7	30-day	SB164	T1	Control	880
HG2.5.7	30-day	SB164	T1	Control	620
HG2.5.7	30-day	SB164	T1	Control	700
HG2.5.7	30-day	SB164	T1	Control	320
HG2.5.7	30-day	SB164	T1	Control	320
HG2.5.7	30-day	SB164	T1	Control	440
HG2.5.7	30-day	SB164	T1	Control	780
HG2.5.7	30-day	SB164	T1	Control	1180
HG2.5.7	30-day	SB164	T1	Control	860
HG2.5.7	30-day	SB164	T1	Control	240
HG2.5.7	30-day	SB164	T1	Control	140
HG2.5.7	30-day	SB164	T1	Control	340
HG2.5.7	30-day	SB164	T1	Control	200
HG2.5.7	30-day	SB164	T1	Control	260
HG2.5.7	30-day	SB164	T1	Control	440
HG2.5.7	30-day	SB164	T1	Cry14Ab	20
HG2.5.7	30-day	SB164	T1	Cry14Ab	120
HG2.5.7	30-day	SB164	T1	Cry14Ab	120
HG2.5.7	60-day	SB164	T2	Control	860
HG2.5.7	60-day	SB164	T2	Control	360
HG2.5.7	60-day	SB164	T2	Control	380
HG2.5.7	60-day	SB164	T2	Control	720
HG2.5.7	60-day	SB164	T2	Control	680
HG2.5.7	60-day	SB164	T2	Control	440
HG2.5.7	60-day	SB164	T2	Cry14Ab	80
HG2.5.7	60-day	SB164	T2	Cry14Ab	140
HG2.5.7	60-day	SB164	T2	Cry14Ab	140
HG2.5.7	60-day	SB164	T2	Cry14Ab	0
HG2.5.7	60-day	SB164	T2	Cry14Ab	100
HG2.5.7	60-day	SB164	T2	Cry14Ab	60
HG2.5.7	60-day	SB164	T2	Cry14Ab	80
HG2.5.7	60-day	SB164	T2	Cry14Ab	180

## Sheet: Figure 10
Year	Rep	Event	Contrast Treatment	Initial Population	Mid-year Population	End-of-year Population	Reproduction Factor Mid-year	Reproduction Factor End-of-year	Ln Reproduction Factor Mid-year	Ln Reproduction Factor End-of-year
2010	1	Jack	Control	100	300	100	2.9703	0.990099	1.37884	0.688184
2010	2	Jack	Control	800	800	300	0.998752	0.374532	0.692523	0.318113
2010	3	Jack	Control	100	200	100	1.9802	0.990099	1.09199	0.688184
2010	4	Jack	Control	1400	2300	2900	1.64168	2.06995	0.971417	1.12166
2010	2	Jack	Control	800	800	300	0.998752	0.374532	0.692523	0.318113
2010	4	Jack	Control	1400	2300	2900	1.64168	2.06995	0.971417	1.12166
2011	1	Jack	Control	600	1500	2600	2.49584	4.32612	1.25157	1.67262
2011	2	Jack	Control	1100	1600	1100	1.45322	0.999092	0.897403	0.692693
2011	3	Jack	Control	2000	1200	2900	0.5997	1.44928	0.469816	0.895792
2011	4	Jack	Control	1600	2300	2600	1.4366	1.62399	0.890604	0.964694
2011	5	Jack	Control	1400	1100	800	0.785153	0.571021	0.579504	0.451726
2011	6	Jack	Control	1600	1900	1100	1.18676	0.687071	0.78242	0.522994
2011	7	Jack	Control	1600	1400	2200	0.874453	1.37414	0.628317	0.864636
2011	8	Jack	Control	2100	1500	800	0.713946	0.380771	0.538798	0.322642
2010	1	sb162	Bt	0	0	0	0	0	0	0
2010	2	sb162	Bt	3400	800	1000	0.235225	0.294031	0.211253	0.257762
2010	3	sb162	Bt	300	200	100	0.664452	0.332226	0.509496	0.286851
2010	4	sb162	Bt	4100	400	200	0.0975372	0.0487686	0.0930687	0.0476167
2010	2	sb162	Bt	3400	800	1000	0.235225	0.294031	0.211253	0.257762
2010	4	sb162	Bt	4100	400	200	0.0975372	0.0487686	0.0930687	0.0476167
2011	1	sb162	Bt	200	1600	600	7.9602	2.98507	2.19279	1.38256
2011	2	sb162	Bt	1300	100	700	0.076864	0.538048	0.0740531	0.430514
2011	3	sb162	Bt	200	300	600	1.49254	2.98507	0.913301	1.38256
2011	4	sb162	Bt	4000	2700	2700	0.674831	0.674831	0.515712	0.515712
2011	5	sb162	Bt	1200	700	600	0.582848	0.499584	0.459226	0.405188
2011	6	sb162	Bt	1000	1100	400	1.0989	0.3996	0.741414	0.336187
2011	7	sb162	Bt	2600	1900	1300	0.730488	0.499808	0.548404	0.405337
2011	8	sb162	Bt	1900	data missing	data missing	data missing	data missing	data missing	data missing
2010	1	sb162	Bt	4900	2700	500	0.550908	0.10202	0.438841	0.0971449
2010	2	sb162	Bt	200	0	0	0	0	0	0
2010	3	sb162	Bt	100	100	0	0.990099	0	0.688184	0
2010	4	sb162	Bt	2000	1300	500	0.649675	0.249875	0.500578	0.223044
2010	1	sb162	Bt	4900	2700	500	0.550908	0.10202	0.438841	0.0971449
2010	4	sb162	Bt	2000	1300	500	0.649675	0.249875	0.500578	0.223044
2010	1	sb162	Bt	200	0	0	0	0	0	0
2010	2	sb162	Bt	1500	800	100	0.532978	0.0666223	0.427212	0.0644969
2010	3	sb162	Bt	2100	1900	300	0.904331	0.142789	0.644131	0.133472
2010	4	sb162	Bt	500	100	200	0.199601	0.399202	0.181989	0.335902
2010	2	sb162	Bt	1500	800	100	0.532978	0.0666223	0.427212	0.0644969
2010	3	sb162	Bt	2100	1900	300	0.904331	0.142789	0.644131	0.133472
2010	4	sb162	Bt	500	100	200	0.199601	0.399202	0.181989	0.335902
2010	1	sb164	Bt	500	100	100	0.199601	0.199601	0.181989	0.181989
2010	2	sb164	Bt	0	100	300	2	6	1.09861	1.94591
2010	3	sb164	Bt	0	0	0	0	0	0	0
2010	4	sb164	Bt	700	200	100	0.285307	0.142653	0.250997	0.133353
2010	1	sb164	Bt	500	100	100	0.199601	0.199601	0.181989	0.181989
2010	4	sb164	Bt	700	200	100	0.285307	0.142653	0.250997	0.133353
2011	1	sb164	Bt	200	300	200	1.49254	0.995025	0.913301	0.690657
2011	2	sb164	Bt	700	1100	1600	1.56919	2.28245	0.943589	1.18859
2011	3	sb164	Bt	2700	2100	1700	0.77749	0.629397	0.575202	0.48821
2011	4	sb164	Bt	3000	2900	2300	0.966345	0.766411	0.676176	0.56895
2011	5	sb164	Bt	4300	1300	2200	0.302255	0.511509	0.264098	0.413108
2011	6	sb164	Bt	2000	1100	1200	0.549725	0.5997	0.438078	0.469816
2011	7	sb164	Bt	4100	1800	2100	0.438917	0.51207	0.363891	0.41348
2011	8	sb164	Bt	2900	700	2300	0.241296	0.79283	0.216156	0.583795
2010	1	sb168	Bt	1900	0	500	0	0.263019	0	0.233505
2010	2	sb168	Bt	200	100	100	0.497512	0.497512	0.403805	0.403805
2010	3	sb168	Bt	1200	0	0	0	0	0	0
2010	4	sb168	Bt	200	0	0	0	0	0	0
2010	1	sb168	Bt	1900	0	500	0	0.263019	0	0.233505
2010	3	sb168	Bt	1200	0	0	0	0	0	0
2011	1	sb168	Bt	900	1300	1500	1.44284	1.66482	0.893162	0.980135
2011	2	sb168	Bt	1600	1100	1200	0.687071	0.749532	0.522994	0.559348
2011	3	sb168	Bt	1300	2500	600	1.9216	0.461184	1.07213	0.379247
2011	4	sb168	Bt	2000	700	1000	0.349825	0.49975	0.299975	0.405299
2011	5	sb168	Bt	900	100	100	0.110988	0.110988	0.10525	0.10525
2011	6	sb168	Bt	1800	1200	data missing	0.666297	data missing	0.510604	data missing
2011	7	sb168	Bt	2500	3300	1300	1.31947	0.519792	0.84134	0.418574
2011	8	sb168	Bt	2600	2300	1500	0.884275	0.576701	0.633543	0.455335
2010	1	sb171	Control	200	0	100	0	0.497512	0	0.403805
2010	2	sb171	Control	100	200	200	1.9802	1.9802	1.09199	1.09199
2010	3	sb171	Control	300	0	0	0	0	0	0
2010	4	sb171	Control	100	100	100	0.990099	0.990099	0.688184	0.688184
2011	1	sb171	Control	1500	1200	300	0.799467	0.199867	0.587491	0.182211
2011	2	sb171	Control	400	700	300	1.74564	0.74813	1.01001	0.558546
2011	3	sb171	Control	100	300	1300	2.9703	12.8713	1.37884	2.62982
2011	4	sb171	Control	1800	400	500	0.222099	0.277624	0.20057	0.245002
2011	5	sb171	Control	700	900	1800	1.28388	2.56776	0.825876	1.27194
2011	6	sb171	Control	1500	900	2900	0.5996	1.93205	0.469754	1.0757
2011	7	sb171	Control	1000	1000	1500	0.999001	1.4985	0.692648	0.915691
2011	8	sb171	Control	3400	data missing	data missing	data missing	data missing	data missing	data missing
2010	1	sb216	Bt	200	0	200	0	0.995025	0	0.690657
2010	2	sb216	Bt	2800	700	500	0.249911	0.178508	0.223072	0.164249
2010	3	sb216	Bt	100	100	200	0.990099	1.9802	0.688184	1.09199
2010	4	sb216	Bt	100	0	0	0	0	0	0
2010	2	sb216	Bt	2800	700	500	0.249911	0.178508	0.223072	0.164249
2011	1	sb216	Bt	700	800	2400	1.14123	3.42368	0.761379	1.48697
2011	2	sb216	Bt	500	1100	700	2.19561	1.39721	1.16178	0.874304
2011	3	sb216	Bt	1200	500	1100	0.41632	0.915903	0.348062	0.650189
2011	4	sb216	Bt	2900	1700	1900	0.586005	0.654947	0.461218	0.503769
2011	5	sb216	Bt	900	1400	900	1.55383	0.99889	0.937594	0.692592
2011	6	sb216	Bt	1500	1600	900	1.06596	0.5996	0.725593	0.469754
2011	7	sb216	Bt	2300	2300	3500	0.999565	1.52108	0.69293	0.924687
2011	8	sb216	Bt	1400	data missing	data missing	data missing	data missing	data missing	data missing
